# Supplementary material for: PolarMorphism enables discovery of shared genetic variants across multiple traits from GWAS summary statistics
Source: Bioinformatics. 2022 Jun 27;38(Suppl 1):i212–9. doi: 10.1093/bioinformatics/btac228 (PMC9235478; doi:10.1093/bioinformatics/btac228)
Supplement: btac228_Supplementary_Data [file btac228_supplementary_data.zip]

Archive with 9 entries (8 files):
- btac228-Suppl_data/
- btac228-Suppl_data/vonBerg.235.sup.fig.1.pdf
- btac228-Suppl_data/vonBerg.235.sup.fig.1.png
- btac228-Suppl_data/vonBerg.235.sup.table.4.xlsx
- btac228-Suppl_data/vonBerg.235.sup.table.5.xlsx
- btac228-Suppl_data/vonBerg.235.sup.table.6.xlsx
- btac228-Suppl_data/vonBerg.235.sup.table.7.xlsx
- btac228-Suppl_data/vonBerg.235.sup.table.8.xlsx
- btac228-Suppl_data/vonBerg.235.sup.text.1.docx
